# Supplementary material for: Impact of Light and Dark Treatment on Phenylpropanoid Pathway Genes, Primary and Secondary Metabolites in Agastache rugosa Transgenic Hairy Root Cultures by Overexpressing Arabidopsis Transcription Factor AtMYB12
Source: Life (Basel). 2023 Apr 19;13(4):1042. doi: 10.3390/life13041042 (PMC10142052; doi:10.3390/life13041042)
Supplement: Supplementary file 1 [file life-13-01042-s001.zip]

Archive with 3 entries (3 files):
- Figures S1–S6.pdf
- Table S2.csv
- Tables S1 & S3.pdf
